# Supplementary material for: Chemical Modification of Auranofin Yields a New Family of Anticancer Drug Candidates: The Gold(I) Phosphite Analogues
Source: Molecules. 2023 Jan 20;28(3):1050. doi: 10.3390/molecules28031050 (PMC9920260; doi:10.3390/molecules28031050)
Supplement: Supplementary file 1 [file molecules-28-01050-s001.zip]

Archive with 1 entries (1 files):
- molecules-2160445-supplementary.pdf
